# Supplementary material for: Marine Virus-Like Particles and Microbes: A Linear Interpretation
Source: Front Microbiol. 2018 Mar 1;9:358. doi: 10.3389/fmicb.2018.00358 (PMC5838382; doi:10.3389/fmicb.2018.00358)
Supplement: Supplementary file 1 [file Table1.CSV]

Dataset (from Wigington et al 2016 unless specified)	Sample size	r2 - nonlinear model	5th percentile of bootstrap distribution	95th percentile of bootstrap distribution	r2 - linear model	5th percentile of bootstrap distribution	95th percentile of bootstrap distribution	estimate of parameter alpha in nonlinear model	estimate of parameter beta in nonlinear model	estimate of parameter a in linear model	estimate of parameter b in linear model [per mL]
< 100 m	2921	0.1477	0.1204	0.1763	0.197	0.1651	0.2299	85	0.42	4	4.6E+06
> 100 m	2750	0.6357	0.6114	0.6598	0.6362	0.6093	0.6626	34	0.53	8.4	4.4E+05
ARCTICSBI	292	0.4407	0.3429	0.5387	0.4406	0.34	0.5358	7.9	0.98	92	5E+05
BATS	1382	0.553	0.5184	0.5862	0.5357	0.4983	0.5717	14.7	0.68	6.3	6E+05
BEDFORDBASIN	188	0.5367	0.4459	0.6277	0.5371	0.4481	0.6274	3.5	0.92	5.6	7.3E+05
CASES0304	245	0.5384	0.4246	0.6382	0.5333	0.4191	0.6358	810	0.26	11	1.7E+05
ELA	85	0.3429	0.2187	0.4863	0.3815	0.2414	0.512	10	0.67	1.1	1.1E+06
FECYCLE1	31	0.1457	0.0232	0.341	0.1139	0.024	0.2058	0.027	1.9	38	<1E+04
FECYCLE2	15	0.0045	0.0001	0.3355	0	0	0.1223	4500	-0.13	0	4E+07
GEOTRACES	772	0.8095	0.7883	0.8295	0.8145	0.7921	0.8352	27	0.6	15	3.8E+05
GEOTRACES_LEG3	429	0.5616	0.5013	0.62	0.5916	0.5236	0.6524	22	0.61	8.3	3.6E+05
GREENLAND2012	124	0.8583	0.7729	0.92	0.8562	0.7691	0.916	1.5	1.1	5.7	<1E+04
INDIANOCEAN2006	52	0.4215	0.1634	0.6688	0.3826	0.1566	0.6421	39	0.5	3	1.2E+06
KH04_5	542	0.8317	0.7942	0.8673	0.835	0.8005	0.8683	15	0.7	11	3.8E+05
KH05_2	355	0.8923	0.8742	0.9094	0.8968	0.8781	0.9146	8.1	0.85	17	1.8E+05
MOVE	84	0.24	0.1132	0.4642	0.2617	0.1302	0.4849	190	0.43	10.2	6E+07
NASB2005	31	0.3822	0.2223	0.6566	0.3263	0.1178	0.606	5.1	0.72	0.87	<1E+04
NORTHSEA2001	191	0.6351	0.544	0.7179	0.6348	0.544	0.7113	1.5	1	5.2	<1E+04
POWOW	9	0.1361	0.0015	0.713	0.1531	0	0.6599	460	0.13	0.72	7E+06
RAUNEFJORD2000	95	0.3487	0.2145	0.4917	0.3656	0.221	0.5154	82	0.46	9.8	5.6E+06
S0G	67	0.788	0.7108	0.8592	0.7413	0.6671	0.8069	0.33	1.33	8.1	<1E+04
STRATAPHYT1	113	0.6311	0.4407	0.7807	0.6189	0.3393	0.7798	18	0.81	69	1E+06
STRATAPHYT2	93	0.8355	0.7663	0.8878	0.8161	0.7424	0.8748	15	0.71	8.3	1.8E+06
SWAT	31	0.0257	0.0001	0.2627	0.0489	0	0.3177	790	0.06	0.28	1E+07
TABASCO	12	0.3713	0.0834	0.7095	0.3106	0.0248	0.6914	800	0.16	1.4	2.8E+06
TROUT	47	0.6866	0.4745	0.8396	0.6641	0.4496	0.8365	1200	0.19	1.9	1.1E+06
USCMO	386	0.7687	0.7259	0.8104	0.765	0.7289	0.801	1000	0.48	13	5.2E+04
Muck et al 2014 data (from Knowles et al 2016, cf. their Figure 2d)	18	0.8713	0.6638	0.9526	0.9064	0.7216	0.9708	9.5	0.81	16	2.1E+05
Parikka et al 2016 data (pelagic marine data)*	221	0.5679	0.4883	0.6504	0.5898	0.5089	0.6722	69	0.85	7.9	4E+05
*We used all data from marine environments where at least two out of the three of (V, M, V/M) were reported, so that we could determine both V and M. When a minimum and a maximum were reported rather than a single value, we used their arithmetic mean.
